# Supplementary material for: Causal Relationship between Aging and Anorexia Nervosa: A White-Matter-Microstructure-Mediated Mendelian Randomization Analysis
Source: Biomedicines. 2024 Aug 16;12(8):1874. doi: 10.3390/biomedicines12081874 (PMC11351342; doi:10.3390/biomedicines12081874)
Supplement: Supplementary file 1 [file biomedicines-12-01874-s001.zip]

Archive with 6,552 entries (6,534 files):
- Supplementary Figure/
- Supplementary Figure/Figure S1/
- Supplementary Figure/Figure S1/Leaveoneout plot of MR analysis for TL to test group.pdf
- Supplementary Figure/Figure S1/Leaveoneout plot of MR analysis for TL to validate group.pdf
- Supplementary Figure/Figure S2/
- Supplementary Figure/Figure S2/Scatter plot of MR analysis for TL to ubm-b-1452.pdf
- Supplementary Figure/Figure S2/Scatter plot of MR analysis for TL to ubm-b-1453.pdf
- Supplementary Figure/Figure S2/Scatter plot of MR analysis for TL to ubm-b-1454.pdf
- Supplementary Figure/Figure S2/Scatter plot of MR analysis for TL to ubm-b-1455.pdf
- Supplementary Figure/Figure S2/Scatter plot of MR analysis for TL to ubm-b-1456.pdf
- Supplementary Figure/Figure S2/Scatter plot of MR analysis for TL to ubm-b-1457.pdf
- Supplementary Figure/Figure S2/Scatter plot of MR analysis for TL to ubm-b-1458.pdf
- Supplementary Figure/Figure S2/Scatter plot of MR analysis for TL to ubm-b-1459.pdf
- Supplementary Figure/Figure S2/Scatter plot of MR analysis for TL to ubm-b-1460.pdf
- Supplementary Figure/Figure S2/Scatter plot of MR analysis for TL to ubm-b-1461.pdf
- Supplementary Figure/Figure S2/Scatter plot of MR analysis for TL to ubm-b-1462.pdf
- Supplementary Figure/Figure S2/Scatter plot of MR analysis for TL to ubm-b-1463.pdf
- Supplementary Figure/Figure S2/Scatter plot of MR analysis for TL to ubm-b-1464.pdf
- Supplementary Figure/Figure S2/Scatter plot of MR analysis for TL to ubm-b-1465.pdf
- Supplementary Figure/Figure S2/Scatter plot of MR analysis for TL to ubm-b-1466.pdf
- Supplementary Figure/Figure S2/Scatter plot of MR analysis for TL to ubm-b-1467.pdf
- Supplementary Figure/Figure S2/Scatter plot of MR analysis for TL to ubm-b-1468.pdf
- Supplementary Figure/Figure S2/Scatter plot of MR analysis for TL to ubm-b-1469.pdf
- Supplementary Figure/Figure S2/Scatter plot of MR analysis for TL to ubm-b-1470.pdf
- Supplementary Figure/Figure S2/Scatter plot of MR analysis for TL to ubm-b-1471.pdf
- Supplementary Figure/Figure S2/Scatter plot of MR analysis for TL to ubm-b-1472.pdf
- Supplementary Figure/Figure S2/Scatter plot of MR analysis for TL to ubm-b-1473.pdf
- Supplementary Figure/Figure S2/Scatter plot of MR analysis for TL to ubm-b-1474.pdf
- Supplementary Figure/Figure S2/Scatter plot of MR analysis for TL to ubm-b-1475.pdf
- Supplementary Figure/Figure S2/Scatter plot of MR analysis for TL to ubm-b-1476.pdf
- Supplementary Figure/Figure S2/Scatter plot of MR analysis for TL to ubm-b-1477.pdf
- Supplementary Figure/Figure S2/Scatter plot of MR analysis for TL to ubm-b-1478.pdf
- Supplementary Figure/Figure S2/Scatter plot of MR analysis for TL to ubm-b-1479.pdf
- Supplementary Figure/Figure S2/Scatter plot of MR analysis for TL to ubm-b-1480.pdf
- Supplementary Figure/Figure S2/Scatter plot of MR analysis for TL to ubm-b-1481.pdf
- Supplementary Figure/Figure S2/Scatter plot of MR analysis for TL to ubm-b-1482.pdf
- Supplementary Figure/Figure S2/Scatter plot of MR analysis for TL to ubm-b-1483.pdf
- Supplementary Figure/Figure S2/Scatter plot of MR analysis for TL to ubm-b-1484.pdf
- Supplementary Figure/Figure S2/Scatter plot of MR analysis for TL to ubm-b-1485.pdf
- Supplementary Figure/Figure S2/Scatter plot of MR analysis for TL to ubm-b-1486.pdf
- Supplementary Figure/Figure S2/Scatter plot of MR analysis for TL to ubm-b-1487.pdf
- Supplementary Figure/Figure S2/Scatter plot of MR analysis for TL to ubm-b-1488.pdf
- Supplementary Figure/Figure S2/Scatter plot of MR analysis for TL to ubm-b-1489.pdf
- Supplementary Figure/Figure S2/Scatter plot of MR analysis for TL to ubm-b-1490.pdf
- Supplementary Figure/Figure S2/Scatter plot of MR analysis for TL to ubm-b-1491.pdf
- Supplementary Figure/Figure S2/Scatter plot of MR analysis for TL to ubm-b-1492.pdf
- Supplementary Figure/Figure S2/Scatter plot of MR analysis for TL to ubm-b-1493.pdf
- Supplementary Figure/Figure S2/Scatter plot of MR analysis for TL to ubm-b-1494.pdf
- Supplementary Figure/Figure S2/Scatter plot of MR analysis for TL to ubm-b-1495.pdf
- Supplementary Figure/Figure S2/Scatter plot of MR analysis for TL to ubm-b-1496.pdf
- Supplementary Figure/Figure S2/Scatter plot of MR analysis for TL to ubm-b-1497.pdf
- Supplementary Figure/Figure S2/Scatter plot of MR analysis for TL to ubm-b-1498.pdf
- Supplementary Figure/Figure S2/Scatter plot of MR analysis for TL to ubm-b-1499.pdf
- Supplementary Figure/Figure S2/Scatter plot of MR analysis for TL to ubm-b-1500.pdf
- Supplementary Figure/Figure S2/Scatter plot of MR analysis for TL to ubm-b-1501.pdf
- Supplementary Figure/Figure S2/Scatter plot of MR analysis for TL to ubm-b-1502.pdf
- Supplementary Figure/Figure S2/Scatter plot of MR analysis for TL to ubm-b-1503.pdf
- Supplementary Figure/Figure S2/Scatter plot of MR analysis for TL to ubm-b-1504.pdf
- Supplementary Figure/Figure S2/Scatter plot of MR analysis for TL to ubm-b-1505.pdf
- Supplementary Figure/Figure S2/Scatter plot of MR analysis for TL to ubm-b-1506.pdf
- Supplementary Figure/Figure S2/Scatter plot of MR analysis for TL to ubm-b-1507.pdf
- Supplementary Figure/Figure S2/Scatter plot of MR analysis for TL to ubm-b-1508.pdf
- Supplementary Figure/Figure S2/Scatter plot of MR analysis for TL to ubm-b-1509.pdf
- Supplementary Figure/Figure S2/Scatter plot of MR analysis for TL to ubm-b-1510.pdf
- Supplementary Figure/Figure S2/Scatter plot of MR analysis for TL to ubm-b-1511.pdf
- Supplementary Figure/Figure S2/Scatter plot of MR analysis for TL to ubm-b-1512.pdf
- Supplementary Figure/Figure S2/Scatter plot of MR analysis for TL to ubm-b-1513.pdf
- Supplementary Figure/Figure S2/Scatter plot of MR analysis for TL to ubm-b-1514.pdf
- Supplementary Figure/Figure S2/Scatter plot of MR analysis for TL to ubm-b-1515.pdf
- Supplementary Figure/Figure S2/Scatter plot of MR analysis for TL to ubm-b-1516.pdf
- Supplementary Figure/Figure S2/Scatter plot of MR analysis for TL to ubm-b-1517.pdf
- Supplementary Figure/Figure S2/Scatter plot of MR analysis for TL to ubm-b-1518.pdf
- Supplementary Figure/Figure S2/Scatter plot of MR analysis for TL to ubm-b-1519.pdf
- Supplementary Figure/Figure S2/Scatter plot of MR analysis for TL to ubm-b-1520.pdf
- Supplementary Figure/Figure S2/Scatter plot of MR analysis for TL to ubm-b-1521.pdf
- Supplementary Figure/Figure S2/Scatter plot of MR analysis for TL to ubm-b-1522.pdf
- Supplementary Figure/Figure S2/Scatter plot of MR analysis for TL to ubm-b-1523.pdf
- Supplementary Figure/Figure S2/Scatter plot of MR analysis for TL to ubm-b-1524.pdf
- Supplementary Figure/Figure S2/Scatter plot of MR analysis for TL to ubm-b-1525.pdf
- Supplementary Figure/Figure S2/Scatter plot of MR analysis for TL to ubm-b-1526.pdf
- Supplementary Figure/Figure S2/Scatter plot of MR analysis for TL to ubm-b-1527.pdf
- Supplementary Figure/Figure S2/Scatter plot of MR analysis for TL to ubm-b-1528.pdf
- Supplementary Figure/Figure S2/Scatter plot of MR analysis for TL to ubm-b-1529.pdf
- Supplementary Figure/Figure S2/Scatter plot of MR analysis for TL to ubm-b-1530.pdf
- Supplementary Figure/Figure S2/Scatter plot of MR analysis for TL to ubm-b-1531.pdf
- Supplementary Figure/Figure S2/Scatter plot of MR analysis for TL to ubm-b-1532.pdf
- Supplementary Figure/Figure S2/Scatter plot of MR analysis for TL to ubm-b-1533.pdf
- Supplementary Figure/Figure S2/Scatter plot of MR analysis for TL to ubm-b-1534.pdf
- Supplementary Figure/Figure S2/Scatter plot of MR analysis for TL to ubm-b-1535.pdf
- Supplementary Figure/Figure S2/Scatter plot of MR analysis for TL to ubm-b-1536.pdf
- Supplementary Figure/Figure S2/Scatter plot of MR analysis for TL to ubm-b-1537.pdf
- Supplementary Figure/Figure S2/Scatter plot of MR analysis for TL to ubm-b-1538.pdf
- Supplementary Figure/Figure S2/Scatter plot of MR analysis for TL to ubm-b-1539.pdf
- Supplementary Figure/Figure S2/Scatter plot of MR analysis for TL to ubm-b-1540.pdf
- Supplementary Figure/Figure S2/Scatter plot of MR analysis for TL to ubm-b-1541.pdf
- Supplementary Figure/Figure S2/Scatter plot of MR analysis for TL to ubm-b-1542.pdf
- Supplementary Figure/Figure S2/Scatter plot of MR analysis for TL to ubm-b-1543.pdf
- Supplementary Figure/Figure S2/Scatter plot of MR analysis for TL to ubm-b-1544.pdf
- Supplementary Figure/Figure S2/Scatter plot of MR analysis for TL to ubm-b-1545.pdf
- Supplementary Figure/Figure S2/Scatter plot of MR analysis for TL to ubm-b-1546.pdf
- Supplementary Figure/Figure S2/Scatter plot of MR analysis for TL to ubm-b-1547.pdf
- Supplementary Figure/Figure S2/Scatter plot of MR analysis for TL to ubm-b-1548.pdf
- Supplementary Figure/Figure S2/Scatter plot of MR analysis for TL to ubm-b-1549.pdf
- Supplementary Figure/Figure S2/Scatter plot of MR analysis for TL to ubm-b-1550.pdf
- Supplementary Figure/Figure S2/Scatter plot of MR analysis for TL to ubm-b-1551.pdf
- Supplementary Figure/Figure S2/Scatter plot of MR analysis for TL to ubm-b-1552.pdf
- Supplementary Figure/Figure S2/Scatter plot of MR analysis for TL to ubm-b-1553.pdf
- Supplementary Figure/Figure S2/Scatter plot of MR analysis for TL to ubm-b-1554.pdf
- Supplementary Figure/Figure S2/Scatter plot of MR analysis for TL to ubm-b-1555.pdf
- Supplementary Figure/Figure S2/Scatter plot of MR analysis for TL to ubm-b-1556.pdf
- Supplementary Figure/Figure S2/Scatter plot of MR analysis for TL to ubm-b-1557.pdf
- Supplementary Figure/Figure S2/Scatter plot of MR analysis for TL to ubm-b-1558.pdf
- Supplementary Figure/Figure S2/Scatter plot of MR analysis for TL to ubm-b-1559.pdf
- Supplementary Figure/Figure S2/Scatter plot of MR analysis for TL to ubm-b-1560.pdf
- Supplementary Figure/Figure S2/Scatter plot of MR analysis for TL to ubm-b-1561.pdf
- Supplementary Figure/Figure S2/Scatter plot of MR analysis for TL to ubm-b-1562.pdf
- Supplementary Figure/Figure S2/Scatter plot of MR analysis for TL to ubm-b-1563.pdf
- Supplementary Figure/Figure S2/Scatter plot of MR analysis for TL to ubm-b-1564.pdf
- Supplementary Figure/Figure S2/Scatter plot of MR analysis for TL to ubm-b-1565.pdf
- Supplementary Figure/Figure S2/Scatter plot of MR analysis for TL to ubm-b-1566.pdf
- Supplementary Figure/Figure S2/Scatter plot of MR analysis for TL to ubm-b-1567.pdf
- Supplementary Figure/Figure S2/Scatter plot of MR analysis for TL to ubm-b-1568.pdf
- Supplementary Figure/Figure S2/Scatter plot of MR analysis for TL to ubm-b-1569.pdf
- Supplementary Figure/Figure S2/Scatter plot of MR analysis for TL to ubm-b-1570.pdf
- Supplementary Figure/Figure S2/Scatter plot of MR analysis for TL to ubm-b-1571.pdf
- Supplementary Figure/Figure S2/Scatter plot of MR analysis for TL to ubm-b-1572.pdf
- Supplementary Figure/Figure S2/Scatter plot of MR analysis for TL to ubm-b-1573.pdf
- Supplementary Figure/Figure S2/Scatter plot of MR analysis for TL to ubm-b-1574.pdf
- Supplementary Figure/Figure S2/Scatter plot of MR analysis for TL to ubm-b-1575.pdf
- Supplementary Figure/Figure S2/Scatter plot of MR analysis for TL to ubm-b-1576.pdf
- Supplementary Figure/Figure S2/Scatter plot of MR analysis for TL to ubm-b-1577.pdf
- Supplementary Figure/Figure S2/Scatter plot of MR analysis for TL to ubm-b-1578.pdf
- Supplementary Figure/Figure S2/Scatter plot of MR analysis for TL to ubm-b-1579.pdf
- Supplementary Figure/Figure S2/Scatter plot of MR analysis for TL to ubm-b-1580.pdf
- Supplementary Figure/Figure S2/Scatter plot of MR analysis for TL to ubm-b-1581.pdf
- Supplementary Figure/Figure S2/Scatter plot of MR analysis for TL to ubm-b-1582.pdf
- Supplementary Figure/Figure S2/Scatter plot of MR analysis for TL to ubm-b-1583.pdf
- Supplementary Figure/Figure S2/Scatter plot of MR analysis for TL to ubm-b-1584.pdf
- Supplementary Figure/Figure S2/Scatter plot of MR analysis for TL to ubm-b-1585.pdf
- Supplementary Figure/Figure S2/Scatter plot of MR analysis for TL to ubm-b-1586.pdf
- Supplementary Figure/Figure S2/Scatter plot of MR analysis for TL to ubm-b-1587.pdf
- Supplementary Figure/Figure S2/Scatter plot of MR analysis for TL to ubm-b-1588.pdf
- Supplementary Figure/Figure S2/Scatter plot of MR analysis for TL to ubm-b-1589.pdf
- Supplementary Figure/Figure S2/Scatter plot of MR analysis for TL to ubm-b-1590.pdf
- Supplementary Figure/Figure S2/Scatter plot of MR analysis for TL to ubm-b-1591.pdf
- Supplementary Figure/Figure S2/Scatter plot of MR analysis for TL to ubm-b-1592.pdf
- Supplementary Figure/Figure S2/Scatter plot of MR analysis for TL to ubm-b-1593.pdf
- Supplementary Figure/Figure S2/Scatter plot of MR analysis for TL to ubm-b-1594.pdf
- Supplementary Figure/Figure S2/Scatter plot of MR analysis for TL to ubm-b-1595.pdf
- Supplementary Figure/Figure S2/Scatter plot of MR analysis for TL to ubm-b-1596.pdf
- Supplementary Figure/Figure S2/Scatter plot of MR analysis for TL to ubm-b-1597.pdf
- Supplementary Figure/Figure S2/Scatter plot of MR analysis for TL to ubm-b-1598.pdf
- Supplementary Figure/Figure S2/Scatter plot of MR analysis for TL to ubm-b-1599.pdf
- Supplementary Figure/Figure S2/Scatter plot of MR analysis for TL to ubm-b-1600.pdf
- Supplementary Figure/Figure S2/Scatter plot of MR analysis for TL to ubm-b-1601.pdf
- Supplementary Figure/Figure S2/Scatter plot of MR analysis for TL to ubm-b-1602.pdf
- Supplementary Figure/Figure S2/Scatter plot of MR analysis for TL to ubm-b-1603.pdf
- Supplementary Figure/Figure S2/Scatter plot of MR analysis for TL to ubm-b-1604.pdf
- Supplementary Figure/Figure S2/Scatter plot of MR analysis for TL to ubm-b-1605.pdf
- Supplementary Figure/Figure S2/Scatter plot of MR analysis for TL to ubm-b-1606.pdf
- Supplementary Figure/Figure S2/Scatter plot of MR analysis for TL to ubm-b-1607.pdf
- Supplementary Figure/Figure S2/Scatter plot of MR analysis for TL to ubm-b-1608.pdf
- Supplementary Figure/Figure S2/Scatter plot of MR analysis for TL to ubm-b-1609.pdf
- Supplementary Figure/Figure S2/Scatter plot of MR analysis for TL to ubm-b-1610.pdf
- Supplementary Figure/Figure S2/Scatter plot of MR analysis for TL to ubm-b-1611.pdf
- Supplementary Figure/Figure S2/Scatter plot of MR analysis for TL to ubm-b-1612.pdf
- Supplementary Figure/Figure S2/Scatter plot of MR analysis for TL to ubm-b-1613.pdf
- Supplementary Figure/Figure S2/Scatter plot of MR analysis for TL to ubm-b-1614.pdf
- Supplementary Figure/Figure S2/Scatter plot of MR analysis for TL to ubm-b-1615.pdf
- Supplementary Figure/Figure S2/Scatter plot of MR analysis for TL to ubm-b-1616.pdf
- Supplementary Figure/Figure S2/Scatter plot of MR analysis for TL to ubm-b-1617.pdf
- Supplementary Figure/Figure S2/Scatter plot of MR analysis for TL to ubm-b-1618.pdf
- Supplementary Figure/Figure S2/Scatter plot of MR analysis for TL to ubm-b-1619.pdf
- Supplementary Figure/Figure S2/Scatter plot of MR analysis for TL to ubm-b-1620.pdf
- Supplementary Figure/Figure S2/Scatter plot of MR analysis for TL to ubm-b-1621.pdf
- Supplementary Figure/Figure S2/Scatter plot of MR analysis for TL to ubm-b-1622.pdf
- Supplementary Figure/Figure S2/Scatter plot of MR analysis for TL to ubm-b-1623.pdf
- Supplementary Figure/Figure S2/Scatter plot of MR analysis for TL to ubm-b-1624.pdf
- Supplementary Figure/Figure S2/Scatter plot of MR analysis for TL to ubm-b-1625.pdf
- Supplementary Figure/Figure S2/Scatter plot of MR analysis for TL to ubm-b-1626.pdf
- Supplementary Figure/Figure S2/Scatter plot of MR analysis for TL to ubm-b-1627.pdf
- Supplementary Figure/Figure S2/Scatter plot of MR analysis for TL to ubm-b-1628.pdf
- Supplementary Figure/Figure S2/Scatter plot of MR analysis for TL to ubm-b-1629.pdf
- Supplementary Figure/Figure S2/Scatter plot of MR analysis for TL to ubm-b-1630.pdf
- Supplementary Figure/Figure S2/Scatter plot of MR analysis for TL to ubm-b-1631.pdf
- Supplementary Figure/Figure S2/Scatter plot of MR analysis for TL to ubm-b-1632.pdf
- Supplementary Figure/Figure S2/Scatter plot of MR analysis for TL to ubm-b-1633.pdf
- Supplementary Figure/Figure S2/Scatter plot of MR analysis for TL to ubm-b-1634.pdf
- Supplementary Figure/Figure S2/Scatter plot of MR analysis for TL to ubm-b-1635.pdf
- Supplementary Figure/Figure S2/Scatter plot of MR analysis for TL to ubm-b-1636.pdf
- Supplementary Figure/Figure S2/Scatter plot of MR analysis for TL to ubm-b-1637.pdf
- Supplementary Figure/Figure S2/Scatter plot of MR analysis for TL to ubm-b-1638.pdf
- Supplementary Figure/Figure S2/Scatter plot of MR analysis for TL to ubm-b-1639.pdf
- Supplementary Figure/Figure S2/Scatter plot of MR analysis for TL to ubm-b-1640.pdf
- Supplementary Figure/Figure S2/Scatter plot of MR analysis for TL to ubm-b-1641.pdf
- Supplementary Figure/Figure S2/Scatter plot of MR analysis for TL to ubm-b-1642.pdf
- Supplementary Figure/Figure S2/Scatter plot of MR analysis for TL to ubm-b-1643.pdf
- Supplementary Figure/Figure S2/Scatter plot of MR analysis for TL to ubm-b-1644.pdf
- Supplementary Figure/Figure S2/Scatter plot of MR analysis for TL to ubm-b-1645.pdf
- Supplementary Figure/Figure S2/Scatter plot of MR analysis for TL to ubm-b-1646.pdf
- Supplementary Figure/Figure S2/Scatter plot of MR analysis for TL to ubm-b-1647.pdf
- Supplementary Figure/Figure S2/Scatter plot of MR analysis for TL to ubm-b-1648.pdf
- Supplementary Figure/Figure S2/Scatter plot of MR analysis for TL to ubm-b-1649.pdf
- Supplementary Figure/Figure S2/Scatter plot of MR analysis for TL to ubm-b-1650.pdf
- Supplementary Figure/Figure S2/Scatter plot of MR analysis for TL to ubm-b-1651.pdf
- Supplementary Figure/Figure S2/Scatter plot of MR analysis for TL to ubm-b-1652.pdf
- Supplementary Figure/Figure S2/Scatter plot of MR analysis for TL to ubm-b-1653.pdf
- Supplementary Figure/Figure S2/Scatter plot of MR analysis for TL to ubm-b-1654.pdf
- Supplementary Figure/Figure S2/Scatter plot of MR analysis for TL to ubm-b-1655.pdf
- Supplementary Figure/Figure S2/Scatter plot of MR analysis for TL to ubm-b-1656.pdf
- Supplementary Figure/Figure S2/Scatter plot of MR analysis for TL to ubm-b-1657.pdf
- Supplementary Figure/Figure S2/Scatter plot of MR analysis for TL to ubm-b-1658.pdf
- Supplementary Figure/Figure S2/Scatter plot of MR analysis for TL to ubm-b-1659.pdf
- Supplementary Figure/Figure S2/Scatter plot of MR analysis for TL to ubm-b-1660.pdf
- Supplementary Figure/Figure S2/Scatter plot of MR analysis for TL to ubm-b-1661.pdf
- Supplementary Figure/Figure S2/Scatter plot of MR analysis for TL to ubm-b-1662.pdf
- Supplementary Figure/Figure S2/Scatter plot of MR analysis for TL to ubm-b-1663.pdf
- Supplementary Figure/Figure S2/Scatter plot of MR analysis for TL to ubm-b-1664.pdf
- Supplementary Figure/Figure S2/Scatter plot of MR analysis for TL to ubm-b-1665.pdf
- Supplementary Figure/Figure S2/Scatter plot of MR analysis for TL to ubm-b-1666.pdf
- Supplementary Figure/Figure S2/Scatter plot of MR analysis for TL to ubm-b-1667.pdf
- Supplementary Figure/Figure S2/Scatter plot of MR analysis for TL to ubm-b-1668.pdf
- Supplementary Figure/Figure S2/Scatter plot of MR analysis for TL to ubm-b-1669.pdf
- Supplementary Figure/Figure S2/Scatter plot of MR analysis for TL to ubm-b-1670.pdf
- Supplementary Figure/Figure S2/Scatter plot of MR analysis for TL to ubm-b-1671.pdf
- Supplementary Figure/Figure S2/Scatter plot of MR analysis for TL to ubm-b-1672.pdf
- Supplementary Figure/Figure S2/Scatter plot of MR analysis for TL to ubm-b-1673.pdf
- Supplementary Figure/Figure S2/Scatter plot of MR analysis for TL to ubm-b-1674.pdf
- Supplementary Figure/Figure S2/Scatter plot of MR analysis for TL to ubm-b-1675.pdf
- Supplementary Figure/Figure S2/Scatter plot of MR analysis for TL to ubm-b-1676.pdf
- Supplementary Figure/Figure S2/Scatter plot of MR analysis for TL to ubm-b-1677.pdf
- Supplementary Figure/Figure S2/Scatter plot of MR analysis for TL to ubm-b-1678.pdf
- Supplementary Figure/Figure S2/Scatter plot of MR analysis for TL to ubm-b-1679.pdf
- Supplementary Figure/Figure S2/Scatter plot of MR analysis for TL to ubm-b-1680.pdf
- Supplementary Figure/Figure S2/Scatter plot of MR analysis for TL to ubm-b-1681.pdf
- Supplementary Figure/Figure S2/Scatter plot of MR analysis for TL to ubm-b-1682.pdf
- Supplementary Figure/Figure S2/Scatter plot of MR analysis for TL to ubm-b-1683.pdf
- Supplementary Figure/Figure S2/Scatter plot of MR analysis for TL to ubm-b-1684.pdf
- Supplementary Figure/Figure S2/Scatter plot of MR analysis for TL to ubm-b-1685.pdf
- Supplementary Figure/Figure S2/Scatter plot of MR analysis for TL to ubm-b-1686.pdf
- Supplementary Figure/Figure S2/Scatter plot of MR analysis for TL to ubm-b-1687.pdf
- Supplementary Figure/Figure S2/Scatter plot of MR analysis for TL to ubm-b-1688.pdf
- Supplementary Figure/Figure S2/Scatter plot of MR analysis for TL to ubm-b-1689.pdf
- Supplementary Figure/Figure S2/Scatter plot of MR analysis for TL to ubm-b-1690.pdf
- Supplementary Figure/Figure S2/Scatter plot of MR analysis for TL to ubm-b-1691.pdf
- Supplementary Figure/Figure S2/Scatter plot of MR analysis for TL to ubm-b-1692.pdf
- Supplementary Figure/Figure S2/Scatter plot of MR analysis for TL to ubm-b-1693.pdf
- Supplementary Figure/Figure S2/Scatter plot of MR analysis for TL to ubm-b-1694.pdf
- Supplementary Figure/Figure S2/Scatter plot of MR analysis for TL to ubm-b-1695.pdf
- Supplementary Figure/Figure S2/Scatter plot of MR analysis for TL to ubm-b-1696.pdf
- Supplementary Figure/Figure S2/Scatter plot of MR analysis for TL to ubm-b-1697.pdf
- Supplementary Figure/Figure S2/Scatter plot of MR analysis for TL to ubm-b-1698.pdf
- Supplementary Figure/Figure S2/Scatter plot of MR analysis for TL to ubm-b-1699.pdf
- Supplementary Figure/Figure S2/Scatter plot of MR analysis for TL to ubm-b-1700.pdf
- Supplementary Figure/Figure S2/Scatter plot of MR analysis for TL to ubm-b-1701.pdf
- Supplementary Figure/Figure S2/Scatter plot of MR analysis for TL to ubm-b-1702.pdf
- Supplementary Figure/Figure S2/Scatter plot of MR analysis for TL to ubm-b-1703.pdf
- Supplementary Figure/Figure S2/Scatter plot of MR analysis for TL to ubm-b-1704.pdf
- Supplementary Figure/Figure S2/Scatter plot of MR analysis for TL to ubm-b-1705.pdf
- Supplementary Figure/Figure S2/Scatter plot of MR analysis for TL to ubm-b-1706.pdf
- Supplementary Figure/Figure S2/Scatter plot of MR analysis for TL to ubm-b-1707.pdf
- Supplementary Figure/Figure S2/Scatter plot of MR analysis for TL to ubm-b-1708.pdf
- Supplementary Figure/Figure S2/Scatter plot of MR analysis for TL to ubm-b-1709.pdf
- Supplementary Figure/Figure S2/Scatter plot of MR analysis for TL to ubm-b-1710.pdf
- Supplementary Figure/Figure S2/Scatter plot of MR analysis for TL to ubm-b-1711.pdf
- Supplementary Figure/Figure S2/Scatter plot of MR analysis for TL to ubm-b-1712.pdf
- Supplementary Figure/Figure S2/Scatter plot of MR analysis for TL to ubm-b-1713.pdf
- Supplementary Figure/Figure S2/Scatter plot of MR analysis for TL to ubm-b-1714.pdf
- Supplementary Figure/Figure S2/Scatter plot of MR analysis for TL to ubm-b-1715.pdf
- Supplementary Figure/Figure S2/Scatter plot of MR analysis for TL to ubm-b-1716.pdf
- Supplementary Figure/Figure S2/Scatter plot of MR analysis for TL to ubm-b-1717.pdf
- Supplementary Figure/Figure S2/Scatter plot of MR analysis for TL to ubm-b-1718.pdf
- Supplementary Figure/Figure S2/Scatter plot of MR analysis for TL to ubm-b-1719.pdf
- Supplementary Figure/Figure S2/Scatter plot of MR analysis for TL to ubm-b-1720.pdf
- Supplementary Figure/Figure S2/Scatter plot of MR analysis for TL to ubm-b-1721.pdf
- Supplementary Figure/Figure S2/Scatter plot of MR analysis for TL to ubm-b-1722.pdf
- Supplementary Figure/Figure S2/Scatter plot of MR analysis for TL to ubm-b-1723.pdf
- Supplementary Figure/Figure S2/Scatter plot of MR analysis for TL to ubm-b-1724.pdf
- Supplementary Figure/Figure S2/Scatter plot of MR analysis for TL to ubm-b-1725.pdf
- Supplementary Figure/Figure S2/Scatter plot of MR analysis for TL to ubm-b-1726.pdf
- Supplementary Figure/Figure S2/Scatter plot of MR analysis for TL to ubm-b-1727.pdf
- Supplementary Figure/Figure S2/Scatter plot of MR analysis for TL to ubm-b-1728.pdf
- Supplementary Figure/Figure S2/Scatter plot of MR analysis for TL to ubm-b-1729.pdf
- Supplementary Figure/Figure S2/Scatter plot of MR analysis for TL to ubm-b-1730.pdf
- Supplementary Figure/Figure S2/Scatter plot of MR analysis for TL to ubm-b-1731.pdf
- Supplementary Figure/Figure S2/Scatter plot of MR analysis for TL to ubm-b-1732.pdf
- Supplementary Figure/Figure S2/Scatter plot of MR analysis for TL to ubm-b-1733.pdf
- Supplementary Figure/Figure S2/Scatter plot of MR analysis for TL to ubm-b-1734.pdf
- Supplementary Figure/Figure S2/Scatter plot of MR analysis for TL to ubm-b-1735.pdf
- Supplementary Figure/Figure S2/Scatter plot of MR analysis for TL to ubm-b-1736.pdf
- Supplementary Figure/Figure S2/Scatter plot of MR analysis for TL to ubm-b-1737.pdf
- Supplementary Figure/Figure S2/Scatter plot of MR analysis for TL to ubm-b-1738.pdf
- Supplementary Figure/Figure S2/Scatter plot of MR analysis for TL to ubm-b-1739.pdf
- Supplementary Figure/Figure S2/Scatter plot of MR analysis for TL to ubm-b-1740.pdf
- Supplementary Figure/Figure S2/Scatter plot of MR analysis for TL to ubm-b-1741.pdf
- Supplementary Figure/Figure S2/Scatter plot of MR analysis for TL to ubm-b-1742.pdf
- Supplementary Figure/Figure S2/Scatter plot of MR analysis for TL to ubm-b-1743.pdf
- Supplementary Figure/Figure S2/Scatter plot of MR analysis for TL to ubm-b-1744.pdf
- Supplementary Figure/Figure S2/Scatter plot of MR analysis for TL to ubm-b-1745.pdf
- Supplementary Figure/Figure S2/Scatter plot of MR analysis for TL to ubm-b-1746.pdf
[truncated: 6,252 more entries]
